# Supplementary material for: Design, optimization and analysis of large DNA and RNA nanostructures through interactive visualization, editing and molecular simulation
Source: Nucleic Acids Res. 2020 May 25;48(12):e72. doi: 10.1093/nar/gkaa417 (PMC7337935; doi:10.1093/nar/gkaa417)
Supplement: gkaa417_Supplemental_Files [file gkaa417_supplemental_files.zip]

Archive with 6 entries (6 files):
- resubmission-supplementary.pdf
- supplementary video 1.mp4
- supplementary video 2.mp4
- supplementary video 3.mp4
- supplementary video 4.mp4
- supplementary video 5.mp4
